# Supplementary material for: A Multifunctional, Low-Volume Resuscitation Cocktail Improves Vital Organ Blood Flow and Hemostasis in a Pig Model of Polytrauma with Traumatic Brain Injury
Source: J Clin Med. 2021 Nov 23;10(23):5484. doi: 10.3390/jcm10235484 (PMC8658540; doi:10.3390/jcm10235484)
Supplement: Supplementary file 1 [file jcm-10-05484-s001.zip]

Archive with 1 entries (1 files):
- jcm-1432039-supplementary.pdf
